# Supplementary material for: Oviduct Fluid Extracellular Vesicles Change the Phospholipid Composition of Bovine Embryos Developed In Vitro
Source: Int J Mol Sci. 2020 Jul 27;21(15):5326. doi: 10.3390/ijms21155326 (PMC7432015; doi:10.3390/ijms21155326)
Supplement: Supplementary file 1 [file ijms-21-05326-s001.zip › Supplementary data A.xlsx]

## Sheet: Blastocyst
Lipidomic analysis of blastocysts (Bl): mean intensity values of masses, comparision between oEV-exposed and control groups. Masses were annotated using Lipidmap® and home database
Pvalue<0.05; Fold Change >1.5 or <0.67
	Abbreviations :
	"CAR": Fatty acyl carnitines
	"LPC": Lysophosphatidylcholines
	"LPE": Lysophosphatidylethanolamines
	"PC": Phosphatidylcholines
	"PE": Phosphatidylethanolamines
	"SM": Sphingomyelins
					Annotation
Mass (m/z)	Pvalue	oEV-Bl:Control-Bl ratio	Intensity Value in oEV-Bl N = 9 (AU)	Intensity Value in Control-Bl N=16 (AU)	Adduct [M+H]+	Adduct [M+Na]+	Adduct [M+K]+
351.08	0.6771	0.96	4.2	4.3
358.00	0.6771	1.38	9.2	6.6
361.28	0.5976	0.98	4.1	4.2
362.01	0.3876	1.34	52.4	39.2
363.01	0.4867	1.26	24	19.1
364.02	0.4523	1.34	5	3.7		LPC(5:0)/PC(4:0)
365.14	0.846	0.91	88.3	97.1
366.15	0.8028	1	19.2	19.1			LPC(4:0)
367.12	0.7602	1	6.7	6.7
368.09	0.8028	0.98	21.3	21.8
368.42	0.3286	0.61	3.3	5.5
369.09	0.4192	1.15	6.4	5.6
369.39	0.5976	0.82	9.1	11.2
371.06	0.3286	1.06	1.5	1.4
376.74	0.7602	2.75	4.8	1.7
381.12	0.4523	0.76	41.7	54.9
382.12	0.4192	0.95	9.6	10.1
383.11	0.4192	0.91	7.4	8.1
389.32	0.9779	1.16	3.5	3
392.04	0.1076	1.16	4.2	3.7		LPC(7:0)/PC(6:0)
393.05	0.6771	1.06	9.5	8.9
394.06	0.9337	0.98	18.7	19.1
395.08	1	0.95	25.1	26.5
396.07	0.846	1.02	6.7	6.6
396.94	0.8897	1	18	18
397.94	0.8028	1.01	6.6	6.5
405.05	0.2513	1.3	2.6	2
409.08	0.3286	1.01	18.9	18.7
410.07	0.8028	0.99	32	32.2
411.08	0.846	1.01	19.2	19
412.08	0.5594	0.94	76.2	80.9	LPC(10:0)/PE(12:0)/LPE(13:0)
413.09	0.8897	0.98	19.6	20
414.09	0.7182	1.03	6.8	6.6
423.06	0.2285	1.45	3.2	2.2
425.08	0.0842	1.37	3	2.2
428.08	0.7182	1.09	10	9.2
429.08	0.2071	1.17	3.6	3.1
429.4	0.7182	0.49	0.7	1.4
430.36	0.9779	1.06	0.7	0.7
435.06	0.0317	1.15	2.2	1.9
439.07	0.1356	1.16	2.2	1.9
441.08	0.1872	1.2	1.7	1.5
442.09	0.2513	1.32	1.8	1.4
445.06	0.2513	1.26	2.3	1.8
447.39	0.846	0.62	0.7	1.1
451.05	0.0741	1.56	2.5	1.6
458.13	0.7602	1.91	2.1	1.1
460.13	0.5225	0.93	5.1	5.5		LPE(15:1)
461.12	0.5225	1.26	2	1.6
467.06	0.065	1.3	1.3	1
468.35	0.5976	0.96	1.7	1.8	LPC(14:0)/PE(16:0)/LPE(17:0)	PC(12:4)
469.07	0.3014	1.37	2	1.4
469.35	0.8028	1.26	4.4	3.5
470.35	0.8897	1.42	1.4	1
473.08	0.1515	1.17	1.6	1.3
480.35	0.7182	0.94	6.5	7	LPC(15:1)/LPE(18:1)/CAR(22:2)
481.06	0.0272	1.29	1	0.8
481.35	0.7182	0.85	1.7	1.9
482.36	0.8897	1.06	2.6	2.4	LPC(15:0)/PC(14:0)/LPE(18:0)
483.07	0.121	1.25	2.2	1.8
485.28	0.4192	3.62	2.1	0.6
494.35	0.4192	0.76	2.5	3.3	LPC(16:1)/LPE(19:1)
496.37	0.9779	0.93	35.6	38.3	LPC(16:0)/LPE(19:0)	LPE(18:4)
497.37	1	0.94	9.3	9.9
498.09	0.846	1.57	2	1.3		LPE(18:3)
501.09	0.3014	1.18	4.8	4.1
502.08	0.1687	1.17	2.2	1.9	PC(16:4)/LPE(20:4)
502.33	0.5594	0.94	6.4	6.8			LPE(17:2)
503.24	0.7602	1.84	2.1	1.2
507.04	0.9779	1.08	1.9	1.8
508.03	0.6771	0.99	6.9	7	LPC(17:1)/LPE(20:1)
508.36	0.121	0.75	2.5	3.3
510.37	0.8897	1	2.2	2.2	LPC(17:0)/PC(16:0)/LPE(20:0)
512.04	0.6771	1.12	1.8	1.6
513.06	0.4523	1.14	2.5	2.1
517.1	0.6771	0.96	2.3	2.4
518.08	0.9337	0.99	2.3	2.3	LPC(18:3)
518.34	0.8897	1.04	1.9	1.8
520.36	0.4192	0.96	4.2	4.3	LPC(18:2)
520.53	0.4523	1.45	7.4	5.1
521.09	0.2756	1.13	2.7	2.4
521.53	0.4523	1.5	2.5	1.7
522.38	0.5976	0.91	27.2	29.9	LPC(18:1)	LPE(20:5)
522.59	0.2756	0.78	1.4	1.8
523.37	0.5225	0.82	8.3	10.1
524.37	0.5976	1.06	17.2	16.2	LPC(18:0)/PE(20:0)/LPE(21:0)
525.37	0.5225	1.06	4.8	4.5
527.17	0.7602	0.57	0.5	0.9
528.31	0.0741	0.5	1.6	3.2	LPE(22:5)	LPC(17:2)/LPE(20:2)
529.06	0.4523	1.13	3.5	3.1
530.34	0.4523	0.85	3.7	4.3	LPE(22:4)
531.12	0.2513	1.6	2.1	1.3
535.11	0.9779	0.98	4.2	4.3
544.36	0.9779	1.14	18.7	16.4	LPC(20:4)
545.07	0.121	1.15	2.9	2.6
545.36	0.9779	1.11	5.9	5.4
546.06	0.6771	1.16	3.3	2.8
546.37	0.4192	0.86	4.8	5.5	LPC(20:3)
547.07	0.5225	1.04	3	2.9
548.08	0.5594	1.11	2.2	2		LPE(22:6)
548.37	0.3876	0.85	3.3	3.9	LPC(20:2)
550.38	0.3014	0.89	10.5	11.7	LPC(20:1)/PC(19:1)
551.39	0.5594	1.03	3.6	3.5
552.33	0.0741	0.49	1.1	2.2	LPC(20:0)/PC(19:0)
557.06	0.2071	1.09	3.7	3.4
561.06	0.4523	1.07	2.6	2.4
561.94	1	1.1	4	3.6
562.07	0.2285	1.14	2.2	1.9
563.08	0.3876	1.12	1.7	1.5
564.08	0.7182	1.01	2.8	2.8		LPC(20:5)
565.08	0.6771	0.92	2.6	2.9
566.33	0.0065	0.5	1.8	3.6		LPC 20:4
570.37	0.5976	0.73	3.3	4.4	LPC(22:5)		LPC(19:3)
572.37	0.8897	1.53	15.2	10	LPC(22:4)		LPE(22:2)
573.06	0.4867	1.11	1.7	1.5
573.37	0.6771	1.45	4.5	3.1
574.38	0.846	1.1	2.6	2.3			LPC(19:1)/PC(18:1)/LPE(22:1)
575.07	0.4867	1.09	1.8	1.6
580.39	0.1515	0.6	1.7	2.8	LPC(22:0)/PC(21:0)/PE(24:0)	LPC(21:4)/PC(20:4)
582.35	0.1872	0.48	0.9	1.9
594.38	0.0842	0.64	5.3	8.2	PC(22:0)/PE(25:0)
595.39	0.0954	0.66	1.8	2.6
598.31	0.2071	0.65	0.7	1.1		LPC(22:2)
600.38	0.8028	1.38	1.7	1.2		LPC(22:1)/PC(21:1)
606.22	0.2756	0.36	0	0.1	LPC(24:1)/PE(26:1)		LPC(22:6)
608.41	0.1515	0.75	2.4	3.2	LPC(24:0)/PE(26:0)
610.36	0.0428	0.56	1.3	2.2			LPC 22:4
611.12	0.4523	1.18	1.7	1.4
613.11	0.5976	1.05	2.6	2.5
613.77	0.7182	1.02	2	1.9
620.43	0.4867	0.92	3.1	3.4	PE(27:1)
622.42	0.1356	0.84	6.5	7.7	PC(24:0)/PE(27:0)
623.42	0.0741	0.83	2.2	2.7
628.07	0.846	1.12	1.6	1.4
629.11	0.6771	1.03	6.4	6.2
630.1	0.7182	1.09	2.5	2.3
634.42	0.7602	1.01	3.2	3.2	PE(28:1)
636.44	0.2071	0.66	3.6	5.5	PC(25:0)/PE(28:0)
637.31	0.8028	0.71	6.4	9
638.33	0.5594	0.84	2.7	3.3
638.42	0.3014	0.69	1.4	2
648.44	0.2756	0.89	3.2	3.6	PC(26:1)/PE(29:1)
649.44	0.0842	0.79	1.3	1.6	SM(d30:0)
650.45	0.0369	0.64	24.7	38.7	PC(26:0)/PE(29:0)
651.07	0.121	1.21	2.5	2.1
651.45	0.0741	0.66	8.7	13.2
652.45	0.0842	0.68	2.4	3.5
653.04	0.4192	1.2	1.7	1.4
660.43	0.5594	0.99	2.2	2.2	PE(30:2)
662.45	0.846	1.05	3.3	3.1	PC(27:1)/PE(30:1)
663.46	0.7602	1.08	6.1	5.6	SM(d31:0)
664.12	0.3876	0.92	1.6	1.8
664.46	0.1515	0.74	4.7	6.3	PC(27:0)/PE(30:0)
665.47	0.1872	0.63	1.4	2.2
666.45	0.121	0.61	2.7	4.4
667.06	0.3876	1.14	2	1.7
667.45	0.1356	0.66	1	1.6
668.05	0.4192	1.18	1.9	1.6
669.07	0.3876	1.13	2.2	2
672.43	0.0494	0.59	1.5	2.5	PE(31:3)
674.44	0.3876	0.81	2.8	3.5	PC(28:2)/PE(31:2)
676.47	0.0842	0.66	10.1	15.3	PC(28:1)/PE(31:1)
677.46	0.0428	0.66	3.9	5.8	SM(d32:0)
678.48	0.0741	0.69	12.8	18.5	PC(28:0)/PE(31:0)	PE(30:4)
679.48	0.1076	0.68	4.5	6.7
680.47	0.1356	0.69	1.6	2.4		PE(30:3)
681.06	0.3574	1.09	1.6	1.5
682.42	1	1.32	2	1.5	PE(32:5)
685.43	0.8897	1.05	2	1.9			SM(d30:1)
686.01	0.7602	0.87	1.8	2.1	PE(32:3)
686.44	0.5225	0.96	1.7	1.7
690.47	0.4523	0.87	2.4	2.8	PC(29:1)/PE(32:1)
692.48	0.2071	0.8	1.9	2.4	PC(29:0)/PE(32:0)	PE(31:4)
694.47	0.2071	0.66	1.6	2.5
697.09	0.8897	0.94	2.2	2.3
698.07	0.4192	1.13	2	1.8
698.44	0.2756	0.84	1.4	1.7	PC(30:4)/PE(33:4)
700.09	0.4192	0.71	1.1	1.5
700.46	0.3014	0.9	2.2	2.4	PC(30:3)/PE(33:3)
701.36	0.0954	0.78	1.7	2.2	SM(d34:2)
702.46	0.5594	0.9	2.4	2.7	PC(30:2)/PE(33:2)
703.58	0.846	0.78	12.7	16.3	SM(d34:1)
704.56	0.6771	0.89	7.3	8.1	PC(30:1)/PE(33:1)
705.56	0.8028	0.86	2.6	3	SM(d34:0)
706.53	0.3876	0.92	5.4	5.9	PC(30:0)/PE(33:0)	PE(32:4)
707.52	0.2071	0.83	2.1	2.5
714.46	0.846	1.08	1.7	1.6	PC(31:3)/PE(34:3)
714.95	0.6771	0.96	1.8	1.9
716.1	0.3574	0.89	1.5	1.6
716.46	0.0842	0.68	1.7	2.5	PC(31:2)/PE(34:2)
717.11	0.2071	0.83	1.5	1.8
718.13	0.1356	0.71	5	7		PE(33:5)
718.51	0.9779	1.1	1.7	1.5	PC(31:1)/PE(34:1)
719.12	0.0494	0.7	2.2	3.2
720.55	0.9337	0.92	2.3	2.5	PC(31:0)/PE(34:0)
722.52	0.9779	1.11	2.3	2.1	PE(35:6)
725.55	0.8028	1.15	11.7	10.2			SM(d33:2)
726.55	0.9779	1.16	4.9	4.2	PC(32:4)/PE(35:4)
727.46	0.8028	1.02	1.9	1.9	SM(d36:3)		SM(d33:1)
728.52	0.8897	0.96	1.6	1.7	PC(32:3)/PE(35:3)
732.56	0.0317	1.79	4.8	2.7	PC (32:1)
733.56	0.0428	1.65	2.1	1.3	SM(d36:0)
734.57	0.4192	1.08	14.5	13.5	PC(32:0)/PE(35:0)/PE(36:7)	PC(31:4)/PE(34:4)
735.57	0.3574	1.14	6.4	5.7
736.55	0.5225	1.18	1.8	1.5	PE(36:6)
738.52	0.846	0.82	0.9	1.1	PC(33:5)/PE(36:5)
741.53	0.9779	0.57	5.2	9.1		SM(d35:0)
742.53	1	0.69	3.5	5	PC(33:3)/PE(36:3)
743.53	0.8897	0.77	1.9	2.4
744.52	1	1	1.6	1.6	PC(33:2)/PE(36:2)
748.59	0.121	1.19	1.5	1.3	PC(33:0)/PE(36:0)/PE(37:7)
753.52	0.0954	0.55	1.1	2		SM(d36:1)
754.52	0.9337	0.71	1.2	1.7	PC(34:4)/PE(37:4)
756.07	0.0741	0.54	0.8	1.4
756.55	0.5225	1.28	4.5	3.5	PC(34:3)/PE(37:3)
757.55	0.5976	1.22	2.1	1.7	SM(d38:2)
758.56	0.0139	2	5.7	2.8	PC(34:2)
759.58	0.0165	2.21	2.9	1.3	SM(d38:1)
760.59	0.0139	2.63	23.2	8.8	PC(34:1)
761.59	0.0116	2.89	11.2	3.9	SM(d38:0)
763.6	0.0568	1.64	2.3	1.4
772.53	0.9779	0.9	2.4	2.7	PC(35:2)/PE(38:2)	PC(34:6)/PE(37:6)
773.53	0.9337	0.97	1.2	1.3	SM(d39:1)
780.55	0.2513	1.2	1.3	1.1	PC(36:5)/PE(39:5)
781.54	0.3286	0.72	1.1	1.5
782.56	0.0139	2.82	7.6	2.7	PC(36:4)
783.55	0.0116	2.1	3.1	1.5	SM(d40:3)		SM(d37:1)
785.58	0.0272	1.56	2	1.3	SM(d40:2)
786.6	0.0139	2.32	6.8	3	PC(36:2)
787.6	0.0116	2.54	3.6	1.4	SM(d40:1)
789.62	0.0196	1.88	1.6	0.9	SM(d40:0)
798.54	0.121	2.5	3.5	1.4	PC(37:3)/PE(40:3)	PC(36:7)/PC(35:0)/PE(38:0)/PE(39:7)
800.55	0.2071	1.36	1.4	1	PC(38:9)/PC(37:2)/PE(40:2)	PC(36:6)/PE(39:6)
803.29	0.121	0.64	0	0.1
808.58	0.0954	1.31	4.3	3.3	PC(38:5)/PE(41:5)/PE(P-42:4)		PC(35:3)/PE(38:3)
809.58	0.1515	1.19	2.2	1.8			SM(d39:2)
810.6	0.0022	2.11	2.8	1.3	PC(38:4)
830.63	0.846	0.79	0.4	0.5	PC(40:8)/PC(39:1)/PE(42:1)		PC(37:6)/PE(40:6)
884.59	0.3876	1.1	1.2	1.1	PC(43:2)	PC(42:6)	PC(41:7)/PC(40:0)/PE(43:0)/PE(44:7)
885.59	0.4192	1.16	0.7	0.6
895.54	0.3014	1.29	1.6	1.3
896.55	0.4523	1.29	1	0.7	PC(44:3)	PC(42:0)	PC(42:8)/PC(41:1)/PE(44:1)

## Sheet: Expanded Blastocyst
Lipidomic analysis of expanded blastocysts (ExBl): mean intensity values of masses, comparision between oEV-exposed and control groups. Masses were annotated by Lipidmap® and home database (Follicular and Oviductal Fluid)
Pvalue<0.05; Fold Change >1.5 or <0.67
	Abbreviations :
	"CAR": Fatty acyl carnitines
	"LPC": Lysophosphatidylcholines
	"LPE": Lysophosphatidylethanolamines
	"PC": Phosphatidylcholines
	"PE": Phosphatidylethanolamines
	"SM": Sphingomyelins
					Annotation
Mass (m/z)	Pvalue	oEV-ExBl:Control-ExBl ratio	Intensity Value in oEV-ExBl. N=25 (AU)	Intensity Value in Control-ExBl. N=28 (AU)	Adduct [M+H]+	Adduct [M+Na]+	Adduct [M+K]+
351.19	0.8252	0.95	0.2	0.2
358	0.8806	0.97	3.8	4
361.3	0.5072	1.14	4	3.5
362.01	0.3906	0.9	27.4	30.5
363.01	0.4628	1.01	14.1	13.9
365.14	0.0074	0.45	141.8	316
366.15	0.0165	0.48	25.8	53.9			LPC(4:0)
367.13	0.0406	0.54	6	11.2
368.09	0.431	0.96	17.5	18.2
369.09	0.1632	1.05	4.9	4.7
369.39	0.4415	0.98	9.1	9.3
370.86	0.5072	0.9	0.1	0.1
375.04	0.0052	0.61	2.8	4.7
377.03	0.839	0.93	2.2	2.4
381.12	0.0648	0.63	36.4	58.3
382.12	0.1113	0.7	6.3	9
383.11	0.0856	0.64	4.8	7.6
389.32	0.0115	1.37	3.6	2.7
391.02	0.0024	0.69	3.3	4.8
392.03	0.9507	0.98	2.9	3		LPC(7:0)/PC(6:0)
393.05	0.1034	1.15	6.7	5.8
394.06	0.1113	1.21	12.8	10.6
395.07	0.0889	1.22	19	15.6
396.07	0.1743	1.1	4.6	4.2
396.95	0.124	1.22	14.2	11.6
397.95	0.0269	1.19	5.4	4.6
409.08	0.1196	1.08	14	13
410.06	0.2603	1.2	29.8	24.9
411.07	0.2757	1.09	16.3	15
412.08	0.4207	1.07	70.1	65.4	LPC(10:0)/PE(12:0)/LPE(13:0)
413.08	0.3169	1.03	17.3	16.8
414.09	0.3083	1.06	5.7	5.4
428.07	0.0103	0.8	7.6	9.4
429.08	0.839	0.96	3.1	3.2
432.62	0.8115	1.44	0.1	0
435.06	0.0996	0.68	2.4	3.6
440.24	0.0324	0.73	1.4	2	LPC(12:0)/LPE(15:0)
445.06	0.2454	1	2	2
446.08	0.5536	1.07	1.1	1.1
447.38	0.5418	1.19	2.2	1.9
451.05	0.1632	0.88	1.6	1.8
455.4	0.4005	1	0.5	0.5
460.13	0.2176	0.57	6.2	10.7		LPE(15:1)
461.13	0.124	0.72	2.1	2.9
462.13	0.2243	0.67	1	1.5			LPE(14:1)
467.05	0.0047	0.78	1.2	1.5
468.32	0.2603	0.96	1.4	1.5	LPC(14:0)/PE(16:0)/LPE(17:0)	PC(12:4)
469.07	0.3	0.96	1.5	1.6
469.35	0.4628	0.92	8	8.6
470.35	0.4521	0.85	2.1	2.5
475.99	0.602	2.13	1.8	0.9
480.34	0.9789	0.97	3.5	3.5	CAR(22:2)
482.08	0.0269	0.51	0.7	1.3
482.36	0.0406	1.24	2.1	1.7
483.05	0.3	0.92	1.8	1.9
485.3	0.5072	0.94	1.8	2
490.14	0.4959	1.33	0.9	0.7			LPE(16:1)
494.35	0.0157	0.82	2.3	2.8	LPC(16:1)/LPE(19:1)
496.36	0.5897	1.03	21.9	21.2		LPE(18:4)
497.36	0.5655	1.03	5.9	5.8
501.09	0.1113	0.77	3.9	5
502.08	0.6779	1.02	1.9	1.8
502.32	0.4521	1	7.1	7.1			LPE(17:2)
503.33	0.6395	0.96	2	2.1
504.33	0.133	0.77	1.4	1.9	LPE(20:3)		LPC(14:1)/LPE(17:1)
505.22	0.0233	1.8	1.1	0.6
508.03	0.1526	0.84	5.5	6.5
508.35	0.0269	0.77	2.3	3	LPC(17:1)/LPE(20:1)
510.36	0.2383	1.12	1.9	1.6	LPC(17:0)/PC(16:0)/LPE(20:0)
512.04	0.2528	0.93	1.6	1.7
517.11	0.3809	0.84	1.9	2.3
518.34	0.0097	0.67	1.7	2.6	LPC(18:3)	LPC(16:0)/LPE(19:0)	LPC(15:1)/LPE(18:1)
520.36	0.9086	1.04	3.3	3.2
520.53	0.0009	1.39	7.5	5.4	LPC(18:2)		LPC(15:0)/PC(14:0)/LPE(18:0)
521.09	0.2045	1.14	2.2	1.9
521.53	0.0007	1.48	3	2
522.37	0.3906	0.85	22.4	26.4		LPE(20:5)
522.6	0.431	1.1	2.2	2
523.38	0.4521	0.87	7	8
524.37	0.031	1.29	17	13.1	LPC(18:0)/PE(20:0)/LPE(21:0)	PC(16:4)/LPE(20:4)
525.37	0.0109	1.31	4.6	3.5
528.33	0.6779	0.96	2.4	2.5
529.06	0.1113	1.15	2.5	2.2
530.33	0.2917	1.07	5.9	5.5	LPE(22:4)
531.26	0.6144	3.54	2.2	0.6
535.11	0.704	1.02	3.2	3.1
542.09	0.0761	0.76	1.4	1.9	LPC(20:5)
544.36	0.2917	1.36	18.7	13.7		LPC(18:1)	LPC(17:2)/LPE(20:2)
545.04	0.9648	0.98	2.5	2.5
545.36	0.3713	1.17	5.5	4.7
546.05	0.2917	1.1	2.6	2.3
546.36	0.2603	0.86	5	5.8	LPC(20:3)
547.07	0.2917	1.09	2.3	2.1
548.36	0.7978	0.93	4.1	4.4		LPE(22:6)
550.37	0.8528	0.94	16.2	17.2
551.04	0.0059	0.55	1.1	1.9
551.37	0.839	0.93	4.5	4.9
552.36	0.6269	0.97	2.7	2.8	LPC(20:0)/PC(19:0)
557.06	0.6395	1.03	2.8	2.7
561.06	0.192	1.13	2.1	1.9
561.93	0.0823	0.73	3.1	4.2
564.07	0.1196	0.87	2.7	3.1
565.08	0.9226	0.96	2.2	2.3
566.11	0.9226	0.92	1.3	1.4
566.33	0.0097	0.72	3.6	5	LPC(21:0)/PC(20:0)/LPE(24:0)	LPC(20:4)	LPE(22:5)
567.01	0.003	0.59	1.2	2
570.36	0.1687	1.2	3.8	3.2		LPC(20:2)	LPC(19:3)
572.36	0.0823	1.35	17	12.6		LPC(20:1)/PC(19:1)	LPE(22:2)
573.36	0.0597	1.39	5.3	3.8
574.36	0.839	1.15	3.4	2.9			LPC(19:1)/PC(18:1)/LPE(22:1)
580.39	0.0889	1.3	3.5	2.7	LPC(22:0)/PC(21:0)/PE(24:0)
582.35	0.8946	0.92	1.4	1.5
584.04	0.0761	0.81	0.4	0.5
594.38	0.0889	1.19	11.4	9.5	PC(22:0)/PE(25:0)
595.38	0.1113	1.18	3.5	3
596.37	0.0355	1.39	2.4	1.8			LPC(21:4)/PC(20:4)
598.36	0.211	1.03	2.5	2.4		LPC(22:2)
600.38	0.0355	1.46	2.6	1.8		LPC(22:1)/PC(21:1)
606.41	0.0066	1.61	2.6	1.6			LPC(22:6)
608.39	0.0623	1.4	5.2	3.7	LPC(24:0)		LPC(22:5)
610.37	0.0222	1.47	3.1	2.1			LPC(22:4)
613.11	0.4105	1.06	2.1	2
620.41	0.007	1.38	6.2	4.5	PE(27:1)
621.38	0.0257	1.48	2.3	1.6
622.42	0.0134	1.48	14.5	9.8
623.42	0.0157	1.41	4.6	3.3
624.42	0.0222	1.45	2.6	1.8
629.1	0.3169	1.16	5.7	4.9
630.1	0.3083	1.1	2.1	1.9
634.42	0.0052	1.39	5.8	4.2
635.41	0.0282	1.47	2.3	1.6
636.44	0.0648	1.5	7	4.7
637.31	0.7304	1.01	8	7.9
638.32	0.9789	0.96	2.9	3
638.42	0.0016	1.65	3.3	2
644.4	0.0012	0.73	1.5	2		PC(24:0)/PE(27:0)	LPC(24:1)/PE(26:1)
646.42	0.1034	1.09	2	1.8	PE(29:2)
648.43	0.0173	1.63	7.5	4.6	PC(26:1)/PE(29:1)
649.43	0.0823	1.4	2.9	2.1	SM(d30:0)
650.45	0.1426	1.3	44.1	34
651.07	0.0703	0.81	2.6	3.2
651.45	0.1377	1.31	15.4	11.7
652.45	0.0889	1.35	4.8	3.6
659.29	0.0032	0.6	1.4	2.4
660.43	0.0355	1.14	3.5	3
662.45	0.0017	1.85	7.4	4	PC(27:1)/PE(30:1)
663.44	0.0003	1.58	7.8	5	SM(d31:0)
664.12	0.0856	0.72	2.1	2.9
664.46	0.0009	1.41	8.7	6.1	PC(27:0)/PE(30:0)
665.46	0.0066	1.34	2.8	2.1
666.45	0.0484	1.34	6.8	5
667.37	0.3618	1.43	2.3	1.6
672.42	0.0002	0.67	4	5.9	PE(31:3)	PC(26:0)/PE(29:0)	PE(28:1)
674.44	0.0245	1.28	6.2	4.8	PC(28:2)/PE(31:2)		PC(25:0)/PE(28:0)/PE(26:0)
675.44	0.0127	1.4	2.5	1.8	SM(d32:1)
676.46	0.3169	1.1	21.5	19.6
677.46	0.7572	0.98	8.5	8.7
678.47	0.0597	1.38	24.9	18.1	PC(28:0)
679.48	0.0527	1.32	8.7	6.6
680.46	0.031	1.5	3.8	2.5		PE(30:3)
682.44	0.0021	1.59	2.2	1.4	PE(32:5)	PE(30:2)
685.43	0.5655	0.82	3.4	4.1			SM(d30:1)
686	0.7172	0.95	3.1	3.2
686.44	0.5655	0.95	3	3.2	PE(32:3)
688.43	0.0761	0.84	3.3	3.9	PC(29:2)/PE(32:2)
690.46	0.0015	1.7	5.1	3	PC(29:1)
691.43	0.0027	1.74	2.1	1.2	SM(d33:0)
692.47	0.0597	1.39	4.6	3.3		PE(31:4)
693.47	0.0996	1.19	1.8	1.5
694.47	0.0282	1.43	3.5	2.5			PE(30:4)
697.07	0.1475	1.06	2	1.9
697.45	0.3525	0.9	1.3	1.4
698.44	0.6395	1.01	3.6	3.5
699.42	0.1154	0.85	1.4	1.6		SM(d32:0)
700.46	0.2528	0.86	4.3	5
701.44	0.3434	0.78	2.3	3
702.47	0.0097	1.36	5.1	3.7	PC(30:2)/PE(33:2)
703.58	0.2383	1.2	23.9	19.9
704.56	0.0924	1.16	12	10.4	PC(30:1)/PE(33:1)
705.55	0.0924	1.09	4.2	3.9	SM(d34:0)
706.52	0.0192	1.2	6.9	5.7	PC(30:0)/PE(33:0)	PE(32:4)
707.52	0.0165	1.24	2.7	2.2
714.45	0.0623	1.25	3.1	2.5	PC(31:3)/PE(34:3)		PC(28:1)/PE(31:1)
714.96	0.1526	0.83	1.8	2.1
716.1	1	0.95	1.5	1.6
716.46	0.4207	1.06	3.5	3.3
717.1	0.9366	1.04	1.8	1.8
718.12	0.6909	1	8	8
718.49	0.0001	1.76	3.1	1.8	PC(31:1)
719.12	0.7842	1.1	3.3	3.1
720.12	0.7706	1	1.3	1.3
720.54	0.0041	1.25	2.8	2.3	PC(31:0)/PE(34:0)	PC(30:4)/PE(33:4)
722.53	0.2243	0.86	4.2	4.8
723.53	0.2679	0.74	2.1	2.8		SM(d34:2)
724.45	0.5897	0.85	2	2.3
725.55	0.1526	0.78	20.2	26		SM(d34:1)	SM(d33:2)
726.56	0.186	0.81	8.9	11
727.56	0.3434	1.08	3.9	3.6	SM(d36:3)		SM(d33:1)
728.52	0.9366	1.12	2.9	2.6	PC(32:3)/PE(35:3)
730.46	0.0049	1.33	2.2	1.6	PC(32:2)/PE(35:2)		PC(29:0)/PE(32:0)
731.6	0.0792	1.23	1.3	1.1
732.55	0.0233	1.39	4.9	3.5	PC(32:1)/PE(35:1)/PE(36:8)
733.55	0.0623	1.34	2.2	1.6	SM(d36:0)
734.57	0.1982	1.26	9.5	7.5		PC(31:4)/PE(34:4)
735.57	0.1982	1.25	4	3.2
736.57	0.2917	1.17	1.3	1.1
738.52	0.2045	0.76	1.7	2.2		PC(31:2)/PE(34:2)	PC(30:3)/PE(33:3)
739.53	0.2836	0.81	1.7	2.1		SM(d35:1)
740.1	0.0222	0.59	1.4	2.4
740.52	0.8806	0.96	2.2	2.3
741.53	0.9507	1.01	8.9	8.9
742.53	0.2757	1.07	5.2	4.8	PC(33:3)/PE(36:3)
743.53	0.3906	1.05	2.5	2.4
744.52	0.1475	1.08	2	1.8
746.57	0.0021	1.73	2.6	1.5	PE(36:1)
748.58	0.0027	1.63	1.6	1	PC(33:0)
753.52	0.0597	0.63	2.8	4.4		SM(d36:1)
754.53	0.5897	0.98	3	3	PC(34:4)/PE(37:4)
755.53	0.9366	0.93	1.3	1.4	SM(d38:3)
756.55	0.8115	0.92	4.2	4.5	PC(34:3)/PE(37:3)
757.54	0.7438	0.87	2.1	2.4			SM(d35:0)
758.56	0.0245	1.54	5.4	3.5	PC(34:2)
759.57	0.0233	1.54	2.4	1.5	SM(d38:1)
760.59	0.0039	2.02	28.5	14.1	PC(34:1)
768.57	0.1475	1.07	1.6	1.5	PC(35:4)/PE(38:4)
769.57	0.1982	1.12	1.3	1.2
770.55	0.1196	1.22	1.5	1.2	PC(35:3)/PE(38:3)
772.54	0.1687	1.37	2.2	1.6			PC(32:0)/PE(35:0)/PE(36:7)
774.45	0.3809	0.95	1.5	1.6
774.59	0.0001	1.74	1.8	1	PC(35:1)
779.52	0.0623	0.49	1.3	2.6		SM(d38:2)
780.54	0.7304	0.8	2.3	2.9	PC(36:5)/PE(39:5)
781.52	0.3525	0.95	2.5	2.6
782.56	0.1154	1.43	11	7.6	PC(36:4)/PE(39:4)		PC(33:2)/PE(36:2)
783.56	0.1034	1.41	4.7	3.3	SM(d40:3)		SM(d37:1)
784.58	0.0959	1.23	4.6	3.7	PC(36:3)/PE(39:3)/PE(40:10)
785.58	0.0792	1.32	2.1	1.6	SM(d40:2)
786.6	0.0792	1.21	6.9	5.7	PC(36:2)/PE(39:2)/PE(40:9)	PC(35:6)/PE(38:6)
787.61	0.0675	1.23	3.2	2.6	SM(d40:1)
788.61	0.0008	2.12	5.3	2.5	PC(36:1)
796.57	0.0505	1.22	1.1	0.9
798.54	0.0675	1.6	2.7	1.7		PC(36:7)/PC(35:0)/PE(38:0)/PE(39:7)
799.55	0.0648	1.46	1.4	1	SM(d41:2)
802.47	0.7438	1.02	2.1	2
803.41	0.4207	0.68	0.6	0.9
806.56	0.4005	1.19	1.6	1.3
807.56	0.8806	0.93	1.3	1.4
808.58	0.4737	1.02	5.9	5.8
809.59	0.5186	0.88	2.8	3.1			SM(d39:2)
810.6	0.0201	1.31	3.6	2.8			PC(35:2)/PE(38:2)
811.6	0.0059	1.42	1.7	1.2	SM(d42:3)		SM(d39:1)
812.6	0.007	1.29	1.2	0.9	PC(38:3)/PE(42:10)/PE(41:3)	PC(37:7)/PC(36:0)/PE(39:0)/PE(40:7)
824.56	0.2176	1.03	0.8	0.8	PC(39:4)/PE(42:4)	PC(38:8)/PC(37:1)/PE(40:1)
828.49	0.0959	1.47	1.5	1	PC(40:9)/PC(39:2)/PE(42:2)	PC(38:6)/PE(41:6)
830.51	0.0823	1.36	1.8	1.4	PC(40:8)/PC(39:1)/PE(42:1)	PC(38:5)/PE(41:5)	PC(37:6)/PE(40:6)
832.67	0.0083	1.49	0.3	0.2	PC(40:7)/PC(39:0)/PE(42:0)	PC(38:4)/PE(41:4)/PE(42:11)	PC(37:5)/PE(40:5)
834.59	0.0406	1.27	1.4	1.1	PC(40:6)/PE(43:6)		PC(37:4)/PE(40:4)
836.61	0.0296	1.37	1.3	0.9	PC(40:5)/PE(44:12)	PC(38:2)/PE(41:2)/PE(42:9)	PC(37:3)/PE(40:3)
884.6	0.7842	0.94	1.7	1.8	PC(43:2)	PC(42:6)	PC(41:7)/PC(40:0)/PE(43:0)/PE(44:7)
885.6	0.4005	1.04	1.1	1
895.55	0.4847	1.12	1.7	1.5
896.56	0.3906	1.08	1.1	1	PC(44:3)	PC(42:0)	PC(42:8)/PC(41:1)/PE(44:1)

## Sheet: oEV
Lipidomic analysis of post-ovulatory oEVs from ipsilateral oviducts. Masses were annotated using Lipidmap® and a home database.
		Abbreviations :
		"CAR": Fatty acyl carnitines
		"LPC": Lysophosphatidylcholines
		"LPE": Lysophosphatidylethanolamines
		"PC": Phosphatidylcholines
		"PE": Phosphatidylethanolamines
		"SM": Sphingomyelins
		Annotation
Mass (m/z)	Intensity Value in oEVs (arbitrary unit)	Adduct [M+H]+	Adduct [M+Na]+	Adduct [M+K]+
350.11	1.9		LPC(4:0)	LPC(3:1)
351.03	3.6
352.07	3.2			LPC(3:0)
357.01	3.4
357.16	3.4
362.01	6.5
363	4
368.1	2.4
369.4	5.3
370.08	3.1	LPC(7:0)/PC(6:0)
370.36	3.5
371.17	4.7
372.35	10.4
373.27	2
374.04	5.6
375.05	43.4
376.05	7
385.18	3
386.36	3.5
391.03	9.7
392.04	7.4
395.07	1.9
396.01	6.6
397	19.6
398.01	3.3	PC(8:0)
398.36	9.2	LPC(9:0)/LPE(12:0)
399.19	3.9
399.37	2.2
400.38	54.3	CAR(16:0)
401.38	13.9
408.03	1.9
409.12	4.8
410.09	2.3
412.05	4.1	LPC(10:0)/PE(12:0)/LPE(13:0)
412.38	2.4
412.97	5.3
414.01	3
414.39	6.5	CAR(17:0)
416.37	6.6
417.97	1.7
418.98	2
422.37	2.1	CAR(18:3)		LPC(8:0)
424.37	10.2	LPE(14:1)/CAR(18:2)
425.38	2.9
426.39	49.3	LPC(11:0)/PC(10:0)/LPE(14:0)/CAR(18:1)
427.4	13.5
428.07	1.9
428.4	55.2	CAR(18:0)
429.41	15
430.41	2.9
435.06	1.9
440.38	2.1	LPC(12:0)/LPE(15:0)
442.39	5.7
444.4	3.7
448.37	3.5	CAR(20:4)
449.08	1.7
450.39	4.4	CAR(20:3)
452.4	4.4	LPE(16:1)/CAR(20:2)
454.41	8.4	LPC(13:0)/PC(12:0)/LPE(16:0)/CAR(20:1)
455.42	2.5
456.43	4	CAR(20:0)
459.26	2.9
463.21	1.5
465.79	1.5
471.85	1.2
474.39	1.5	LPE(18:4)/CAR(22:5)
476.4	1.4	LPE(18:3)/CAR(22:4)		LPE(15:1)
478.35	2.2	LPE(18:2)
480.38	1.8	LPC(15:1)/LPE(18:1)/CAR(22:2)
482.43	1.3	LPC(15:0)/PC(14:0)/LPE(18:0)
487.28	2.4
496.37	10.7	LPC(16:0)/LPE(19:0)
497.37	2.8
502.35	1.8	PC(16:4)/LPE(20:4)		LPE(17:2)
504.35	2.3	LPE(20:3)		LPC(14:1)/LPE(17:1)
510	1.2
511.04	3.1
515.97	1.3
516.96	3.1
518.34	7.7	LPC(18:3)
519.35	2.1
520.37	1.1	LPC(18:2)
522.38	3.3	LPC(18:1)	LPE(20:5)
523.39	1.1
524.39	5.1	LPC(18:0)/PE(20:0)/LPE(21:0)
525.4	1.5
526.3	2.1	LPE(22:6)
531.98	1.2
533.02	2.3
538.93	1.5
544.36	3	LPC(20:4)		LPC(17:2)/LPE(20:2)
545.34	1.2
546.37	4.9	LPC(20:3)		LPC(17:1)/LPE(20:1)
547.37	1.6
549.02	1.4
550.04	1.9		LPE(22:5)
551.04	10.2
552.04	2.5		LPE(22:4)
552.29	1.7	LPC(20:0)/PC(19:0
560.52	2.8		LPC(19:0)/PC(18:0)/LPE(22:0)
561.53	1.1
564.08	1.2		LPC(20:5)
567.01	2.7
572	4.3
573.02	5.3
574.01	1.5			LPC(19:1)/PC(18:1)/LPE(22:1)
574.25	2.5
586.05	1.7
587.98	1.4
588.98	2.3
590.12	0.7		LPC(22:6)
593.97	1.5
594.31	1	PC(22:0)/PE(25:0)	LPC(22:4)
594.98	2.5
598.26	1		LPC(22:2)
605.55	1.1
608.01	1.6
610.95	1.5			LPC 22:4
615.94	0.9
616.18	8.3			PC(21:1)
616.94	1.4
617.19	5.1
618.19	1.8			PC(21:0)/PE(24:0)
651.07	1.2
666.48	1.6
677.21	4.6
678.22	1.6	PC(28:0)/PE(31:0)	PE(30:4)
705.76	1.4	SM(d34:0)
722.54	6	PE(35:6)	PC(30:3)/PE(33:3)	PE(32:4)
723.54	3.1		SM(d34:2)
724.54	2	PC(32:5)/PE(35:5)	PC(30:2)/PE(33:2)	PE(32:3)
725.55	22.7		SM(d34:1)	SM(d33:2)
726.56	10	PC(32:4)/PE(35:4)	PC(30:1)/PE(33:1)/PE(32:0)	PC(29:2)/PE(32:2)
727.56	4.4	SM(d36:3)		SM(d33:1)
728.56	1.7	PC(32:3)/PE(35:3)	PC(30:0)/PE(33:0)	PC(29:1)/PE(32:1)
732.05	3.9	PC(32:1)/PE(35:1)/PE(36:8)/PE(34:0)	PE(34:5)
732.56	1.5	PC (32:1)
733.05	1.1
734.28	0.8	PC(32:0)/PE(35:0)/PE(36:7)	PC(31:4)/PE(34:4)	PE(33:5)
741.53	2.4		SM(d35:0)
742.55	1.7	PC(33:3)/PE(36:3)	PC(31:0)
745.44	1.9	SM(d37:1)
746.51	4.1	PE(36:1)
747.5	2.4
748.01	1.5	PC(33:0)
753.57	1.5		SM(d36:1)
754.53	4.2	PC(34:4)/PE(37:4)		PC(31:2)/PE(34:2)
755.54	1.9	SM(d38:3)	SM(d36:0)	SM(d35:1)
756.55	4.5	PC(34:3)/PE(37:3)		PC(31:1)/PE(34:1)
757.56	2	SM(d38:2)
758.58	9.4	PC(34:2)
759.58	4.2	SM(d38:1)
760.58	11.2	PC(34:1)
761.59	5.1	SM(d38:0)
762.52	2.7	PC(34:0)/PE(37:0)/PE(38:7)	PC(33:4)/PE(36:4)
764.51	1.5	PC(35:6)/PE(38:6)
766.55	3	PC(35:5)/PE(38:5)	PC(33:2)/PE(36:2)
767.48	1.4			SM(d36:2)
768.48	9.3	PC(35:4)/PE(38:4)		PC(32:2)/PE(35:2)
769.47	4.9
770.49	3.9	PC(35:3)/PE(38:3)	PC(33:0)/PE(36:0)/PE(37:7)
771.49	2	SM(d39:2)
772.53	3.4	PC(35:2)/PE(38:2)	PC(34:6)/PE(37:6)
773.52	1.7	SM(d39:1)
774.54	3.1	PC(35:1)
778.54	3.1	PC(36:6)/PE(39:6)
779.53	1.7
780.55	19.5	PC(36:5)/PE(39:5)
781.56	9.5
782.56	35.3	PC(36:4)
783.57	16.7	SM(d40:3)
784.58	12.8	PC(36:3)/PE(39:3)/PE(40:10)
785.59	5.1	SM(d40:2)
786.6	10.1	PC(36:2)
787.61	4.5	SM(d40:1)
788.56	6.2	PC(36:1)
789.56	2.6	SM(d40:0)
790.53	4.8	PC(37:7)/PC(36:0)/PE(39:0)/PE(40:7)
791.53	2.3
792.49	4.3	PC(37:6)/38:6)/38:5)/PE(40:6)
793.48	2.3
794.5	7.8	PC(37:5)/PE(40:5)
795.49	4
796.52	9.3	PC(37:4)/PE(40:4)
797.52	4.3
798.53	5.4	PC(37:3)/PE(40:3)	PC(36:7)/PC(35:0)/PE(38:0)/PE(39:7)
799.54	2.3	SM(d41:2)
800.55	1.7	PC(38:9)/PC(37:2)/PE(40:2)
802.53	2.4	PC(38:8)/PC(37:1)/PE(40:1)
803.51	1.7
804.55	16.8	PC(38:7)/PC(37:0)/PE(40:0)/PE(41:7)
805.55	8.4
806.57	19.8	PC(38:6)/PE(41:6)
807.57	9.3
808.58	26.3	PC(38:5)/PE(41:5)
809.59	12.8
810.6	14.1	PC(38:4)
811.6	5.9	SM(d42:3)
812.52	7.3	PC(38:3)/PE(42:10)/PE(41:3)
813.51	3.2	SM(d42:2)
814.52	3.1	PC(38:2)/PE(41:2)/PE(42:9)
815.52	1.4	SM(d42:1)
816.56	2.3	PC(39:8)/PC(38:1)/PE(41:1)/PE(42:8)
818.54	2.3	PC(39:7)/PC(38:0)/PE(41:0)/PE(42:7)
820.52	4.1	PC(39:6)/PE(42:6)
821.53	2.1
822.53	3.7	PC(39:5)/PE(42:5)
823.53	1.7		SM(d41:1)
824.55	3.3	PC(39:4)/PE(42:4)
825.55	1.6
826.53	1.8	PC(40:10)/PC(39:3)/PE(42:3)
828.53	4.7	PC(40:9)/PC(39:2)/PE(42:2)
829.53	2.3	SM(d43:1)
830.56	10.2	PC(40:8)/PC(39:1)/PE(42:1)
831.57	5
832.58	12.6	PC(40:7)/PC(39:0)/PE(42:0)
833.59	6.2
834.6	6.5	PC(40:6)/PE(43:6)
835.63	4.4
836.5	2.3	PC(40:5)/PE(44:12)
836.63	3.5
837.66	3.8
838.51	2.1	PC(40:4)/PE(43:4)
838.67	2
840.25	0.8	PE(44:10)/PC(40:3)
846.53	1.4	PC(41:7)/PC(40:0)/PE(43:0)/PE(44:7)
848.54	1.6	PC(41:6)/PE(44:6)
854.55	2	PC(42:10)/PC(41:3)/PE(44:3)
856.57	3.4	PC(42:9)/PC(41:2)/PE(44:2)
857.56	1.7
858.59	2.7	PC(42:8)/PC(41:1)/PE(44:1)
859.58	1.3
862.11	1.2
884.33	1.2	PC(43:2)	PC(42:6)
